# Supplementary material for: Tau and Aβ42 in lavage fluid of pneumonia patients are associated with end-organ dysfunction: A prospective exploratory study
Source: PLoS One. 2024 Feb 23;19(2):e0298816. doi: 10.1371/journal.pone.0298816 (PMC10889620; doi:10.1371/journal.pone.0298816)
Supplement: S1 File — (XLSX) [file pone.0298816.s003.xlsx]

## Sheet: Culture positive
Study ID#	Age	Race	Sex	Type of Bacteria	Gram Stain	Tau (fold PA103 where PA103 is 1)	Boiled Tau	Abeta (pg/mL)	LDH (% max)	Mortality	COAGULOPATHIC	AKI	EtOH hx	Smoking hx	APACHE II	Lung Injury Score	SOFA	SAPS II	Vasopressors	LOS in Hospital	LOS in ICU	Duration of MV	Illicit Drug Use
1 - 001	64	AA	F	K. pneumoniae	NEG	1.85	1.22	0	70.487	N	N	N	None	None	15	1.3	6	52	Y	76	50	17	None
1 - 003	65	AA	M	S. aureus	POS	1.85	0.9	5.177	29.597	Y	Y	Y	Yes	None	21	1.5	10	57	Y	21	15	10	Unknown
1 - 004	54	W	M	P. aeruginosa	NEG	2.05	0.77	65.824	6.19228	N	N	N	Yes	Yes	15	1.3	4	31	N	9	8	6	Yes (Cocaine)
1 - 005	56	W	M	P. aeruginosa	NEG	1.63	1.22	169.588	9.44584	Y	Y	Y	Former	Yes	7	1.7	5	24	N	21	21	19	Yes (Methadone, MJ)
1 - 006	59	AA	F	P. aeruginosa	NEG	0.78	2.21	0	57.4097	N	No answer avail	Y	Yes	Yes	5	1	4	27	Y	24	17	5	None
1 - 007	58	AA	F	S. aureus	POS	1.99	1.45	16.354	20.487	N	Y	N	Yes	Yes	17	1	6	46	N	24	14	5	None
1 - 008	44	AA	F	K. pneumoniae	NEG	0.97		17.058		N	No answer avail	N	None	None	8	0.3	5	26	Y	24	24	24	None
1 - 009	79	W	F	P. aeruginosa	NEG	0.7	0.87	31.056	122.04	Y	Y	Y	None	None	8	2.3	2	30	N	25	25	25	None
1 - 010	19	W	M	S. aureus	POS	1.82	0.87	11.653	68.241	N	N	Y	None	None	9	0.7	4	27	N	15	13	8	None
1 - 011	58	W	M	S. aureus	POS	2.74	1.11	6.057	27.246	Y	N	N	Yes	Yes	16	1.3	6	47	N	13	9	11	Yes (heroin)
1 - 012	55	W	M	S. aureus	POS	2.19	2.61	3.126	18.5978	Y	Y	N	Former	None	10	0.7	4	36	Y	24	24	12	Former (MJ)
1 - 013	25	AA	M	S. aureus	POS	1.22	0.87	16.68	26.2175	Y	Y	Y	Yes	Yes	13	0.3	3	28	Y	17	17	17	Former (MJ)
1 - 014	49	W	F	S. aureus	POS	0.97	1.03	18.149	48.2158	N	No answer avail	N	None	None	17	0.7	4	33	N	15	12	10	None
1 - 015	24	W	M	S. aureus	POS	2.09	0.92	37.002	35.3484	N	N	N	Yes	Yes	6	1	5	22	N	13	10	8	Yes (MJ, Amphetamines)
1 - 017	71	W	F	S. aureus	POS	2.46	1.15	27.765	20.1092	N	Y	Y	None	None	28	1	6	48	Y	51	20	37	None
1 - 018	59	W	F	K. pneumoniae	NEG	1.7		0.391		N	N	N	Yes	None	17	1.7	8	50	Y	20	12	10	None
1 - 019	74	W	M	S. aureus	POS	1.93	1.15	2.54	36.5449	Y	Y	Y	None	None	11	0.3	1	30	N	17	15	13	None
1 - 021	65	AA	M	K. pneumoniae	NEG	0.94	1.19	1.856	44.5424	Y	Y	Y	None	Former	20	1.5	6	44	Y	11	7	8	Former (Cocaine)
1 - 022	53	H	F	S. aureus	POS	1.34	1.05	17.294	34.005	N	N	N	Yes	None	6	1.3	4	25	N	13	8	4	None
1 - 023	62	AA	F	P. aeruginosa	NEG	2.5	0.89	0.781	28.7783	N	No answer avail	N	None	Yes	14	1	6	32	N	31	21	19	None
1 - 024	68	W	M	P. aeruginosa	NEG	1.23	1.33	27.471	28.7783	N	Y	Y	Yes	Former	23	1	4	44	Y	45	45	43	None
1 - 025	48	B	M	S. aureus	POS	0.71	1.44	72.202	30.5626	N	N	Y	None	None	6	1.5	3	22	Y	40	40	32	None
1 - 026	43	W	M	S. aureus	POS	2.7	1.33	8.554	22.4811	N	Y	Y	None	Yes	20	1.7	6	50	N	21	20	15	Former (pills)
1 - 027	39	W	M	S. aureus	POS	1.38	1.81	20.378	117.611	N	Y	Y	None	Yes	13	0.3	4	27	N	15	10	5	Yes
1 - 028	42	W	M	S. aureus	POS	0.93	0.77	10.983	63.2032	N	N	N	None	Yes	9	0.5	4	32	N	10	6	4	Yes (amphetamine)
1 - 029	38	W	F	S. aureus	POS	1.05	0.89	31.568	97.775	N	Y	Y	None	None	9	1.7	3	24	Y	37	21	20	Former (methamphetamines)
1 - 030	74	W	M	P. aeruginosa	NEG	2.87	1.37	1.162	44.4584	Y	Y	N	Former	Yes	16	0	2	47	N	17	10	10	None
1 - 031	54	W	M	S. aureus/P. aeruginosa	BOTH	3	1.03	5.492	24.4123	Y	Y	Y	Yes	None	31	1.7	18	74	Y	105	105	61	Yes (MJ)
1 - 032	60	W	M	S. aureus	POS	2.77	1.52	47.269	27.7918	N	Y	N	None	None	21	0.7	8	52	Y	20	20	7	None
1 - 034	57	W	F	E. cloacae/E. sakazakii	NEG	3.2	1.84	8.839	33.9421	N	N	N	None	Yes	9	1.3	3	29	N	20	11	5	None
1 - 035	64	W	M	S. aureus	POS	2.32	1.37	19.613	22.3762	N	Y	Y	None	Yes	10	1.7	5	35	Y	59	29	39	None
1 - 036	31	W	M	S. pneumoniae/H. influenza	BOTH	2.3	2.79	13.148	31.2133	N	Y	N	Yes	Yes	6	1.7	3	17	N	20	15	12	Yes (MJ)
1 - 037	62	AA	M	S. aureus	POS	2.15	1.81	14.06	54.534	Y	Y	N	None	None	9	1.3	3	29	N	21	14	12	None
1 - 038	58	W	M	E. aerogenes	NEG	1.97	1.66	7.762	23.0898	N	Y	N	None	Yes	17	1	9	35	Y	22	16	5	None
1 - 039	20	W	M	H. influenzae/S. maltophilia	NEG	7.77	1.27	35.605	49.0344	N	Y	N	Yes	Yes	9	1	6	30	N	13	7	5	Yes (MJ)
1 - 040	62	W	M	P. aeruginosa	NEG	2.63	1.84	30.605	14.1478	N	Y	N	Yes	None	17	0.7	5	18	Y	14	5	1	None
1 - 041	66	W	M	S. aureus	POS	2.35	1.95	23.373	49.8741	Y	Y	Y	Former	Yes	38	2	12	63	Y	37	37	37	Yes (Cocaine, rx meds)
1 - 042	27	W	F	H. influenza	NEG	4.88	1.31	2.693	43.8077	N	N	N	Yes	None	11	1.7	5	24	N	28	18	16	Yes (MJ)
1 - 043	83	W	F	P. aeruginosa	NEG	2.07	1.47	3.591	43.4509	N	Y	N	None	None	25	1	6	49	Y	20	10	7	None
1 - 044	20	AA	M	P. aeruginosa	NEG	3.22	1.87	14.753	21.1587	N	N	N	None	None	10	0.3	3	27	Y	40	21	10	None
1 - 045	70	W	M	S. maltophilia	NEG	2.17	1.45	6.185	22.628	Y	Y	Y	Yes	Yes	18	1.3	8	50	Y	37	31	17	None
1 - 046	38	W	M	H. influenzae/M. cattarhalis	NEG	2.07	2.26	38.396	27.6029	N	Y	Y	Yes	Yes	15	0.7	4	31	Y	50	15	11	Former
1 - 047	30	AA	M	S. aureus/K. pneumoniae	BOTH	1.7	1.26	31.192	25.1889	N	Y	Y	None	None	21	2.7	7	44	Y	51	34	24	Former
1 - 048	52	W	F	S. pyogenes	POS	2.48	1.42	14.851	31.6751	N	Y	Y	Yes	None	9	1.3	3	26	N	11	8	6	None
1 - 049	43	W	M	S. aureus	POS	1.83	1.32	111.475	104.66	N	Y	N	None	None	14	0.7	4	34	N	8	8	5	None
1 - 050	79	W	F	P. aeruginosa	NEG	1.37	1.16	5.919	56.759	Y	Y	N	None	None	24	1.7	6	50	Y	63	44	19	None
1 - 052	31	W	M	S. aureus	POS	1.5	2.42	45.432	51.2804	N	Y	N	None	None	15	2.3	7	34	N	8	7	5	Former
1 - 053	44	B	M	S. aureus	POS	1.8	2.92	17.093	51.5743	N	Y	N	None	None	3	1.3	1	26	N	9	5	4	Yes
1 - 055	57	W	F	E. faecalis	POS	1.63	2.44	18.27	129.66	N	Y	N	None	Yes	22	2	7	57	Y	57	46	19	Former

## Sheet: Culture negative
Study ID#	Age	Race/Gender	Gender	Tau (fold PA103 where PA103 is 1)	Boiled Tau	Abeta (pg/mL)	LDH (% max)	Mortality	COAGULOPATHIC	AKI	EtOH hx	Smoking hx	IVDU hx	APACHE II	Lung Injury Score	SOFA	SAPS II	Vasopressors	LOS in Hospital	LOS in ICU	Duration of MV
2 - 001	66	B	F	0.97	0.94	0	40.5122	Y	N	N	Yes	Yes	None	24	2.3	7	44	Y	13	13	13
2 - 002	77	W	M	1.04	1.04	11.82	28.1486	N	Y	Y	Yes	Yes	None	18	0.3	4	37	N	22	18	5
2 - 004	20	B	F	1.51	0.83	9.866	23.5936	N	N	N	None	None	None	6	0.7	1	17	Y	28	28	20
2 - 005	66	W	F	1.42	1.08	15.383	31.801	Y	Y	N	None	None	None	10	1	7	29	Y	28	19	14
2 - 006	64	B	M	1.92	1.39	0	46.5155	Y	Y	N	None	None	None	3	0.3	1	27	N	8	8	8
2 - 007	54	W	F	1.97	1.22	0	33.2704	N	Y	Y	Yes	None	None	11	0.5	2	13	Y	14	7	3
2 - 008	63	W	F	1.39		0	34.173	N	Y	N	Yes	Former	None	13	0.3	3	33	N	69	21	48
2 - 009	53	B	F	1.25	1.36	0	47.2712	N	Y	N	None	None	None	4	0.3	2	26	Y	24	21	18
2 - 010	53	H	F	2.07		0		N	Y	Y	None	None	None	5	0.3	6	21	Y	32	22	6
2 - 011	46	W	F	1.37	1.1	0	31.3602	N	N	N	Yes	Yes	None	11	0.7	6	27	N	6	5	3
2 - 012	51	W	F	1.72	1.31	0	17.5483	N	Y	Y	Former	Former	None	15	0	8	38	Y	30	20	13
2 - 013	58	B	F	1.33	1.45	17.257	19.3745	N	Y	N	None	Yes	None	15	0.3	7	32	Y	34	34	34
2 - 014	74	W	M	1.15	1.39	44.821	80.7935	N	Y	N	None	None	None	12	1	4	37	Y	17	12	8
2 - 015	57	W	M	1.72	0.99	0	20.1721	N	N	Y	None	Yes	None	20	0	3	36	N	49	20	18
2 - 016	36	W	M	1.16	1.12	0	13.4551	N	Y	Y	Yes	Former	Former	22	1.3	14	45	Y	26	18	11
2 - 018	76	W	M	1.87	1.27	17.9	16.8346	N	Y	N	None	Former	None	10	0	5	41	Y	18	14	6
2 - 019	57	B	M	1.4	1.05	0	25.4408	N	Y	Y	Yes	Former	None	23	0.3	6	46	N	31	17	11
2 - 021	66	W	M	1.37	1.09	0	37.8883	N	Y	N	None	Former	None	11	0.7	3	29	Y	39	28	9
2 - 022	57	W	F	1.55	1.09	50.276	22.0613	Y	Y	Y	None	None	None	19	1.5	5	26	Y	30	21	19
2 - 023	72	B	F	2.1	1.1	7.913	26.4694	N	Y	N	None	None	None	19	1.3	6	43	Y	11	8	6
2 - 024	21	H	F	2.46	1.13	11.67	29.0722	N	Y	N	None	None	None	16	2.3	6	34	N	26	22	13
2 - 025	25	W	M	1.66	0.95	10.191	9.73971	N	Y	N	Yes	Yes	None	11	1.7	5	27	N	35	18	17
2 - 026	73	W	M	1.61	1.47	2.323	23.7825	Y	N	Y	None	Yes	None	12	2	5	37	Y	12	11	11
2 - 027	42	B	M	1.94	1.14	3.327	25.2729	N	N	Y	Yes	None	None	7	0.3	3	30	N	25	19	7
2 - 028	62	B	M	1.26	1.13	0.422	32.7876	N	N	N	Yes	Former	Former	19	1.7	6	35	Y	43	29	26
2 - 029	57	B	F	1.19	0.78	3.643	23.6986	N	N	N	Unknown	Unknown	Unknown	11	0.7	4	35	N	26	18	14
2 - 030	87	W	F	1.34	0.99	27.467	29.597	N	N	N	None	Yes	None	13	0	3	48	Y	32	18	13
2 - 031	69	W	F	1.43	0.86	35.43	33.4803	Y	Y	N	None	Former	None	18	0.3	6	40	N	8	5	4
2 - 032	66	W	M	0.96	1.3	0.422	37.1537	Y	Y	N	Yes	None	None	16	2	6	43	Y	37	37	37
2 - 033	55	W	M	1.11	0.97	3.485	21.9144	N	Y	N	Former	Yes	Former	16	0.3	4	34	Y	19	15	6
2 - 034	35	W	M	1.83	1.31	5.914	23.1528	N	Y	N	None	Yes	None	10	0.3	4	21	N	16	6	3
2 - 036	31	B	M	1.04	1.09	0	8.60621	N	N	N	Yes	Yes	None	20	0.3	6	46	Y	108	106	46
2 - 037	82	W	F	1	0.87	4.172	52.5819	N	Y	Y	Yes	None	None	15	1	3	33	N	37	17	5
2 - 038	20	B	M	1.85	1.18	20.598	45.0882	Y	Y	Y	None	None	None	2	1	2	14	Y	17	17	15
2 - 039	59	W	F	1.85	1.67	2.165	52.0151	Y	Y	Y	None	Former	None	20	0.3	11	36	Y	34	18	12
2 - 040	32	W	M	1.09	1.21	18.96	59.3829	Y	Y	Y	Yes	None	None	24	0	9	42	N	14	13	12
2 - 041	28	W	M	1.56	1.71	9.452	26.4064	N	Y	Y	Yes	None	None	7	1.5	4	19	Y	12	7	4
2 - 042	35	W	M	0.89	1.23	17.241	20.529	N	N	N	Yes	Yes	None	0	1	5	14	Y	21	9	3
2 - 043	67	W	F	0.83	0.92	6.759	28.0437	N	Y	Y	None	Former	None	28	1.7	9	38	Y	65	30	61
2 - 044	51	B	M	0.83	1.05	27.617	87.9933	N	Y	Y	Yes	None	None	12	0.5	6	26	N	28	22	19
2 - 045	78	W	M	1.04	0.91	1.463	62.7204	Y	Y	Y	Yes	Yes	None	21	1.3	6	48	Y	60	37	31
2 - 046	20	W	M	1.75	0.96	16.534	57.9975	Y	Y	N	Yes	Yes	None	16	0.5	7	40	Y	2	2	2
2 - 047	41	B	F	2.7	1.51	0.931	60.1595	N	Y	Y	Yes	Yes	None	8	1	5	28	N	48	39	6
2 - 048	57	W	M	2.3	1.48	5.587	33.9631	N	Y	N	Former	Yes	Former	22	0	4	36	Y	38	20	12
2 - 049	63	B	M	1.72	1.23	0.333	42.9051	N	Y	Y	None	None	None	12	0.3	4	31	Y	82	34	24
2 - 050	37	W	M	1.5	1.36	15.411	55.6255	Y	N	N	Yes	Yes	None	13	1.7	5	27	Y	69	31	54
2 - 051	66	B	M	1.56	1.15	2.394	5.6885	N	Y	N	Yes	Yes	None	10	0.7	4	37	Y	13	3	2
2 - 052	55	B	F	1.02	1.08	1.397	6.04534	Y	Y	N	None	None	None	23	0	7	45	Y	14	13	13
2-055	20	B	F	1.2	1.08	5.919	54.6599	N	Y	N	Yes	Yes	None	1	0	4	14	Y	33	22	17
2-057	39	B	M	2.22	0.87	1.264	21.8304	N	N	N	Former	Former	None	5	1.8	2	21	N	31	25	6
